# Supplementary material for: The Impact of the Pandemic on Mental Health in Ethnically Diverse Mothers: Findings from the Born in Bradford, Tower Hamlets and Newham COVID-19 Research Programmes
Source: Int J Environ Res Public Health. 2022 Nov 2;19(21):14316. doi: 10.3390/ijerph192114316 (PMC9655974; doi:10.3390/ijerph192114316)
Supplement: Supplementary file 1 [file ijerph-19-14316-s001.zip]

Archive with 1 entries (1 files):
- ijerph-1888332-supplementary.pdf
